# Supplementary material for: The Role of Frailty in Predicting 3 and 6 Months Functional Decline in Hospitalized Older Adults: Findings from a Secondary Analysis
Source: Int J Environ Res Public Health. 2021 Jul 3;18(13):7126. doi: 10.3390/ijerph18137126 (PMC8297187; doi:10.3390/ijerph18137126)
Supplement: Supplementary file 1 [file ijerph-18-07126-s001.zip]

Archive with 1 entries (1 files):
- ijerph-1256782-supplementary.pdf
